# Supplementary material for: Genome-Wide SNP Analysis for Milk Performance Traits in Indigenous Sheep: A Case Study in the Egyptian Barki Sheep
Source: Animals (Basel). 2021 Jun 3;11(6):1671. doi: 10.3390/ani11061671 (PMC8228706; doi:10.3390/ani11061671)
Supplement: Supplementary file 1 [file animals-11-01671-s001.zip]

Archive with 3 entries (3 files):
- animals-1219182 supplementary figureS1.pdf
- Supplementary Table S1.xlsx
- Supplementary Table S2.xlsx
