# Supplementary material for: Genome-Wide SNP Analysis for Milk Performance Traits in Indigenous Sheep: A Case Study in the Egyptian Barki Sheep
Source: Animals (Basel). 2021 Jun 3;11(6):1671. doi: 10.3390/ani11061671 (PMC8228706; doi:10.3390/ani11061671)
Supplement: Supplementary file 1 [file animals-11-01671-s001.zip › Supplementary Table S1.xlsx]

## Sheet: Supplementary table_MY
Table S1. Genomic positions derived from SNPs differentiating between ewes divergent in milk yield (Z(FST) > 5).
SNP rs name	Fst value	Chromosome	Position	Z(FST) value
rs420351948	0.319	4	109338529	13.07
rs427343726	0.287	12	15424350	11.7
rs423654488	0.281	19	15202234	11.48
rs428217479	0.278	3	164177406	11.32
rs430736025	0.27	3	169823214	10.99
rs412092721	0.263	1	158753375	10.68
rs430297634	0.259	18	11841541	10.53
rs418394216	0.255	6	57451934	10.34
rs399050266	0.254	4	113362135	10.3
rs412626910	0.247	12	74552685	10.04
rs405632216	0.244	1	270575794	9.9
rs417873052	0.24	1	203383893	9.72
rs426942480	0.237	7	35833955	9.6
rs405526256	0.237	7	35851847	9.6
rs416218295	0.237	4	12310153	9.6
rs410894705	0.227	23	29462676	9.16
rs426993069	0.222	18	60853888	8.98
rs1090591196	0.218	12	74531986	8.79
rs410257169	0.217	11	61809450	8.74
rs408232315	0.216	18	35993211	8.69
rs406106482	0.212	2	18757330	8.52
rs424764397	0.21	9	32549374	8.43
rs402968353	0.207	4	14603701	8.32
rs399895984	0.203	22	37351788	8.16
rs398812845	0.202	1	158729797	8.13
rs430011744	0.202	5	92221221	8.13
rs417881142	0.202	4	113309655	8.11
rs429451016	0.197	4	54606561	7.92
rs429823159	0.197	6	57360237	7.92
rs407356553	0.196	5	25502899	7.85
rs416928938	0.195	16	52300066	7.84
rs428973346	0.194	7	9180784	7.79
rs417883396	0.194	13	76542311	7.79
rs416006670	0.193	26	42722108	7.73
rs419757348	0.191	13	917834	7.65
rs405583157	0.189	2	243595757	7.56
rs415166445	0.189	4	16448024	7.55
rs424857405	0.188	2	28293254	7.53
rs429058357	0.185	26	16147827	7.38
rs422896033	0.184	2	25298543	7.37
rs401535314	0.184	16	34927121	7.36
rs407377600	0.184	2	75220286	7.34
rs407504433	0.184	7	83285841	7.34
rs426863202	0.182	3	84521896	7.27
rs413755882	0.182	20	8522115	7.25
rs425843993	0.181	4	18563610	7.25
rs426824353	0.181	6	57601631	7.21
rs404533720	0.18	6	26692573	7.17
rs404256471	0.179	13	6676150	7.15
rs427884627	0.178	10	53807983	7.08
rs425669263	0.178	6	1134172	7.08
rs425175307	0.175	21	39935193	6.95
rs421094997	0.174	10	3881451	6.94
rs119102699	0.174	1	103396552	6.91
rs409588627	0.174	2	44728489	6.91
rs420128257	0.173	5	98056602	6.89
rs404132951	0.173	15	79261129	6.88
rs416928457	0.172	12	13230931	6.85
rs421315350	0.172	7	67091457	6.84
rs408981051	0.172	5	105144275	6.83
rs415393726	0.171	13	1861848	6.79
rs409057877	0.17	19	56148501	6.77
rs401985806	0.17	5	90669152	6.77
rs403015639	0.17	2	68926087	6.77
rs406170580	0.17	25	10627436	6.77
rs418247150	0.17	12	54758603	6.77
rs425400238	0.169	1	208769828	6.73
rs411353256	0.169	1	102892031	6.73
rs425320925	0.169	25	29013189	6.72
rs405895269	0.169	8	35235043	6.71
rs399987536	0.168	11	11507224	6.69
rs423019267	0.168	5	100732586	6.69
rs424200588	0.168	1	117266987	6.69
rs412757438	0.168	13	3117821	6.69
rs428301409	0.168	1	81220840	6.68
rs410974599	0.168	24	15637488	6.68
rs407131299	0.168	17	57435545	6.68
rs421637321	0.168	3	43565295	6.68
rs400561300	0.168	16	46708448	6.68
rs430412747	0.164	5	95657941	6.5
rs429104161	0.164	1	59642266	6.49
rs419108870	0.164	4	85099423	6.49
rs420905339	0.163	1	172305098	6.47
rs429770226	0.163	22	29947874	6.47
rs404388544	0.163	1	208794012	6.47
rs415376040	0.163	8	68373262	6.47
rs423518524	0.163	9	90114461	6.47
rs408019529	0.161	17	1926908	6.4
rs411711098	0.161	1	102849446	6.38
rs400806600	0.161	19	16308449	6.38
rs426667282	0.161	4	73354315	6.38
rs421763647	0.16	1	155840597	6.35
rs428366549	0.16	3	160758526	6.35
rs425692362	0.159	16	8583301	6.3
rs413986287	0.159	6	56920625	6.27
rs400415611	0.158	10	68867523	6.26
rs424862555	0.158	22	46019087	6.24
rs430608875	0.157	18	43199985	6.22
rs408117826	0.157	2	81452694	6.21
rs404603411	0.157	21	263290	6.21
rs428856921	0.156	1	158598050	6.17
rs416480645	0.156	1	231565374	6.17
rs402451243	0.156	12	71292423	6.17
rs411403676	0.156	12	18758822	6.16
rs416168588	0.156	21	231657	6.16
rs603860036	0.155	19	58045816	6.13
rs403885666	0.155	3	76804462	6.12
rs412181301	0.154	12	48091242	6.1
rs419223435	0.154	6	113991152	6.07
rs403228304	0.154	17	27736362	6.07
rs405706427	0.154	19	10978405	6.07
rs404647080	0.153	3	15525958	6.05
rs409608503	0.153	9	82506379	6.05
rs421022180	0.153	2	247245173	6.05
rs428118985	0.153	1	266921349	6.05
rs406796342	0.153	3	138566314	6.05
rs415538391	0.153	4	118310830	6.05
rs416538740	0.153	14	9625354	6.02
rs420301018	0.152	1	262572721	6.02
rs427436129	0.151	16	31687647	5.96
rs410315179	0.151	5	72275014	5.96
rs410653729	0.151	26	5339343	5.96
rs420518268	0.15	23	52940237	5.9
rs412582637	0.15	24	16114681	5.9
rs423079157	0.15	9	80218875	5.9
rs406725729	0.15	12	67942440	5.9
rs413662645	0.149	23	37140534	5.87
rs399136384	0.149	4	29612213	5.86
rs407409151	0.149	3	138572184	5.86
rs409708601	0.148	20	4078642	5.84
rs409711705	0.148	16	38722405	5.84
rs423030757	0.148	18	25946534	5.84
rs422422685	0.148	23	47084254	5.84
rs408153658	0.148	21	31751028	5.83
rs427456387	0.148	13	45467765	5.83
rs416521565	0.148	1	205618854	5.83
rs414959232	0.148	19	6488754	5.83
rs406037727	0.148	4	77195877	5.83
rs416786023	0.148	1	247344151	5.83
rs427085881	0.148	2	107627876	5.82
rs416054922	0.147	4	36792377	5.77
rs402844886	0.146	4	107739552	5.75
rs420715928	0.146	6	38860751	5.74
rs422372404	0.146	2	76783372	5.73
rs403463987	0.146	12	74608211	5.72
rs420338434	0.146	6	83647687	5.72
rs412171844	0.146	8	13220552	5.72
rs421520236	0.144	17	50877607	5.67
rs414076881	0.144	10	63849945	5.65
rs428435404	0.144	2	41726358	5.65
rs428290144	0.144	14	24294661	5.64
rs401558709	0.143	2	142656135	5.62
rs402280670	0.143	2	202722334	5.61
rs403601226	0.143	2	246249900	5.61
rs421474713	0.143	5	7632607	5.61
rs413317383	0.143	8	4698239	5.61
rs410038069	0.142	22	5424035	5.59
rs424218481	0.142	11	4457651	5.58
rs399723913	0.142	26	36031341	5.58
rs401710567	0.142	10	45339704	5.58
rs412774463	0.142	1	214213727	5.57
rs404673359	0.142	12	16160005	5.56
rs426027606	0.142	6	95275615	5.56
rs430471011	0.141	3	212194752	5.54
rs404551927	0.141	11	41133826	5.52
rs423106438	0.141	1	204076898	5.52
rs430099785	0.141	5	50841057	5.52
rs418282192	0.14	2	132841528	5.49
rs414435482	0.14	4	30349734	5.49
rs399615228	0.14	24	31229367	5.49
rs411804637	0.14	5	30399556	5.49
rs408307801	0.14	6	56347199	5.48
rs414006451	0.14	6	63053163	5.48
rs414179849	0.14	12	8732760	5.48
rs401012583	0.14	21	30592661	5.48
rs426017448	0.14	3	202543162	5.48
rs428349976	0.14	7	41967369	5.48
rs423967065	0.14	13	30438555	5.47
rs400090911	0.14	6	81031420	5.47
rs414248683	0.14	6	82311708	5.47
rs599602159	0.14	18	61897387	5.47
rs411761846	0.139	24	9627147	5.45
rs413333389	0.138	5	83822075	5.41
rs409217499	0.138	1	161174373	5.39
rs429095715	0.138	2	247815292	5.39
rs419422114	0.138	26	1969388	5.39
rs418355944	0.138	4	64016135	5.39
rs416388072	0.138	5	21629441	5.39
rs416499526	0.138	4	95511996	5.39
rs405453544	0.138	15	63096346	5.39
rs413576348	0.137	18	46062053	5.37
rs422096744	0.136	4	72270653	5.33
rs406936494	0.136	7	86985190	5.33
rs398602147	0.136	8	88110888	5.33
rs429185942	0.136	12	1275999	5.33
rs425810358	0.136	23	1126787	5.33
rs409794552	0.136	2	107690483	5.32
rs410958307	0.136	2	15834846	5.32
rs413590935	0.136	1	191651837	5.32
rs421962499	0.136	12	17123564	5.32
rs404727119	0.136	17	30062109	5.3
rs404032642	0.136	22	28724353	5.3
rs407166329	0.135	20	41762672	5.27
rs411088767	0.134	7	85518121	5.25
rs421675185	0.134	9	26786744	5.25
rs426404725	0.134	17	56878174	5.25
rs424044951	0.134	3	195048480	5.25
rs402266547	0.134	25	5494684	5.25
rs424662056	0.134	13	66464740	5.25
rs406619972	0.134	5	83915015	5.25
rs399744921	0.134	1	185999973	5.22
rs415178453	0.134	1	232264882	5.22
rs422485828	0.134	19	4228712	5.22
rs417894507	0.133	15	71558618	5.21
rs414383068	0.133	16	35966903	5.21
rs409630860	0.133	10	25709520	5.19
rs420348218	0.133	5	46077998	5.19
rs409654401	0.133	3	202044096	5.19
rs416490278	0.133	1	162930643	5.19
rs427342052	0.133	5	62770166	5.19
rs412077842	0.133	3	59989130	5.19
rs413440928	0.133	12	11784760	5.18
rs401361144	0.132	22	32963011	5.16
rs426718284	0.132	14	10899756	5.15
rs410872144	0.132	1	211712189	5.14
rs407987189	0.132	21	5559031	5.14
rs408738310	0.132	4	11302229	5.14
rs416088120	0.132	5	84809453	5.13
rs415464627	0.132	3	169669724	5.13
rs403556905	0.132	9	33802198	5.13
rs425083216	0.132	5	93018428	5.13
rs401181881	0.131	17	31654660	5.09
rs401519191	0.13	5	32189253	5.07
rs402725564	0.13	10	9909833	5.06
rs411928669	0.13	8	56100400	5.06
rs417089606	0.129	1	223957892	5.03
rs427474226	0.129	1	211846418	5.02
rs409176614	0.129	13	21549175	5.02
rs420422470	0.129	3	211040877	5.02
rs417495936	0.129	3	40657958	5.02
rs422441244	0.129	6	105169813	5.02
rs423480971	0.129	2	246918062	5.02
rs428216618	0.129	7	73899109	5.02
rs427708905	0.129	5	100049264	5.02
rs416591185	0.129	3	110003748	5.02
rs410103192	0.129	11	38656286	5.02
rs415174152	0.129	14	37056442	5.02
rs422834425	0.129	3	23476505	5.02
