# Supplementary material for: Genome-Wide SNP Analysis for Milk Performance Traits in Indigenous Sheep: A Case Study in the Egyptian Barki Sheep
Source: Animals (Basel). 2021 Jun 3;11(6):1671. doi: 10.3390/ani11061671 (PMC8228706; doi:10.3390/ani11061671)
Supplement: Supplementary file 1 [file animals-11-01671-s001.zip › Supplementary Table S2.xlsx]

## Sheet: Sheet1
Table S2. Genomic positions derived from SNPs differentiating between ewes divergent in milk quality (Z(FST) > 5).
SNP rs name	Fst value	Chromosome	Position	Z(FST) value > 5
rs408700818	0.3	3	220103217	10.14
rs414244120	0.299	3	220048441	10.09
rs415497391	0.291	1	67716142	9.81
rs410813947	0.286	1	105352135	9.64
rs410186878	0.28	3	166708081	9.44
rs428716861	0.276	20	45288662	9.29
rs420495400	0.274	24	29197813	9.22
rs405503700	0.271	26	16932846	9.11
rs399510969	0.267	24	5631591	8.98
rs409367734	0.259	22	22785443	8.68
rs423158572	0.256	7	16131367	8.59
rs402021734	0.256	19	40106281	8.58
rs398534511	0.256	7	16078675	8.56
rs430166965	0.255	13	5849361	8.55
rs416569454	0.253	5	30600343	8.48
rs402798326	0.253	11	17802130	8.48
rs409805049	0.253	1	88975436	8.46
rs413405848	0.245	10	83064244	8.19
rs415827865	0.242	24	28591252	8.07
rs416309627	0.237	1	106325264	7.91
rs418700464	0.231	2	144457580	7.68
rs398414344	0.23	10	46068579	7.64
rs409015501	0.23	11	59148788	7.64
rs428997144	0.23	2	109321437	7.64
rs420491850	0.226	2	61449429	7.53
rs420960979	0.226	5	60817015	7.53
rs407755744	0.226	3	221060882	7.53
rs407463369	0.223	3	213849396	7.42
rs424556709	0.223	7	91208974	7.39
rs406176955	0.22	3	191402887	7.31
rs421598842	0.219	18	25231225	7.28
rs427024894	0.218	4	32291263	7.25
rs427352136	0.218	6	58648374	7.25
rs406298019	0.218	3	213824504	7.25
rs425783095	0.217	9	67705026	7.2
rs420229073	0.217	20	23251543	7.19
rs429781784	0.217	11	15060698	7.19
rs416871173	0.216	2	12145471	7.17
rs421635515	0.214	9	80313549	7.1
rs411522086	0.214	4	74861473	7.09
rs406300077	0.214	20	12482335	7.09
rs429677852	0.214	7	93910179	7.09
rs407534872	0.213	1	15672557	7.06
rs411050636	0.213	17	46302537	7.05
rs430377376	0.213	16	9729657	7.04
rs415236327	0.21	1	63783748	6.93
rs418973467	0.21	17	20978969	6.93
rs405654745	0.206	2	167312385	6.81
rs424521892	0.206	13	6727867	6.81
rs413827606	0.206	4	42618243	6.8
rs419080276	0.205	3	57682761	6.77
rs408109406	0.204	1	178663349	6.74
rs425291560	0.204	5	67486717	6.72
rs411029312	0.204	9	56244160	6.72
rs426732819	0.202	8	79830284	6.68
rs418853295	0.201	20	19622135	6.64
rs418550834	0.201	16	56756713	6.64
rs403669625	0.201	2	139494558	6.62
rs425816854	0.201	13	36660405	6.62
rs399572431	0.201	7	81106598	6.62
rs398154229	0.201	6	3637402	6.61
rs430711755	0.2	3	175703651	6.61
rs409986285	0.2	11	56167039	6.59
rs413234694	0.199	1	251721487	6.57
rs405902786	0.199	2	213339285	6.55
rs425835987	0.199	2	52441926	6.54
rs407084447	0.198	9	83909454	6.53
rs399340817	0.197	17	40963429	6.5
rs403719221	0.197	9	59132207	6.5
rs423041536	0.197	1	117927713	6.5
rs419885228	0.196	3	221243744	6.45
rs406409227	0.195	1	56858897	6.44
rs417312446	0.195	15	7498626	6.42
rs421547740	0.194	17	42104247	6.4
rs428426846	0.194	2	131727936	6.4
rs415703189	0.194	24	7967370	6.39
rs415116923	0.194	5	73229489	6.39
rs401591312	0.193	26	22062477	6.35
rs401906187	0.193	3	209333153	6.35
rs409610989	0.193	1	110163602	6.34
rs415840000	0.193	13	82634423	6.34
rs407304590	0.192	12	15610733	6.31
rs421965437	0.192	21	21088062	6.31
rs404771550	0.192	14	46148602	6.31
rs407770021	0.191	24	24925070	6.28
rs408064728	0.19	2	109341406	6.25
rs420517233	0.189	3	217881782	6.2
rs429898090	0.189	9	14303907	6.19
rs426537440	0.189	0	0	6.19
rs408971476	0.189	2	109487038	6.19
rs403011854	0.188	24	26430075	6.18
rs420231029	0.188	26	16448375	6.16
rs430673922	0.186	10	32580117	6.11
rs413493924	0.186	17	53598021	6.11
rs415422309	0.186	4	73815368	6.09
rs398964563	0.185	19	4406538	6.07
rs414868418	0.185	3	88334095	6.06
rs424297471	0.185	2	245628655	6.06
rs417354496	0.184	24	4435644	6.02
rs409835527	0.184	19	15842215	6.02
rs411088767	0.184	7	85518121	6.02
rs421605940	0.184	24	17996334	6.02
rs405001830	0.184	1	270611824	6.02
rs417894365	0.182	16	13451808	5.94
rs405843169	0.182	2	161335278	5.94
rs398735083	0.182	19	26088207	5.94
rs406388123	0.181	23	50465982	5.94
rs417163110	0.181	2	213355261	5.92
rs414485925	0.181	5	101265722	5.92
rs407440592	0.18	17	61513077	5.89
rs400601821	0.18	3	27864041	5.89
rs420819879	0.18	10	61580050	5.88
rs430059513	0.18	2	118577178	5.87
rs408538308	0.18	2	125442142	5.87
rs405858435	0.179	18	45571488	5.85
rs421756126	0.179	7	58027024	5.85
rs401191272	0.178	2	166127289	5.83
rs421150810	0.178	4	42673279	5.82
rs402396665	0.178	3	64563087	5.81
rs405008804	0.178	16	43708329	5.8
rs405044911	0.178	19	37652474	5.8
rs425306547	0.178	2	219694019	5.8
rs398419271	0.178	2	33270908	5.8
rs408486543	0.178	2	91636753	5.8
rs403759845	0.178	25	16259639	5.8
rs399323289	0.178	3	167271687	5.8
rs421523084	0.177	15	66889463	5.79
rs412688185	0.177	16	35037917	5.78
rs400362321	0.177	16	25301459	5.78
rs411154365	0.177	22	25310424	5.78
rs403981109	0.177	7	51304469	5.77
rs401792753	0.176	19	26022346	5.76
rs408355201	0.176	22	33627363	5.76
rs422319698	0.176	15	51070453	5.75
rs409484505	0.175	6	34527623	5.73
rs410646953	0.175	5	106091041	5.73
rs414162604	0.174	3	100246735	5.66
rs398576821	0.174	4	64328408	5.66
rs420919557	0.173	24	32681863	5.66
rs55627905	0.172	7	2646285	5.59
rs405638287	0.172	16	29030021	5.59
rs404681525	0.171	5	29601625	5.58
rs427816340	0.171	2	24793925	5.58
rs420567190	0.169	4	52383476	5.51
rs419250077	0.169	10	47700375	5.51
rs415803208	0.169	24	33159082	5.51
rs402418121	0.169	18	16359451	5.5
rs407963715	0.169	1	167339057	5.5
rs403047174	0.168	4	3599179	5.47
rs426202541	0.168	1	105697484	5.47
rs414579246	0.168	2	220154626	5.47
rs399459569	0.168	1	38544440	5.47
rs418315895	0.168	1	34659473	5.47
rs401397284	0.168	2	79733979	5.47
rs430011510	0.168	13	8520988	5.47
rs413085376	0.168	20	42246206	5.45
rs413075021	0.167	9	2067510	5.44
rs407826708	0.164	4	21956897	5.32
rs409489944	0.164	18	3492819	5.32
rs399147833	0.164	2	109766460	5.32
rs398883759	0.164	13	34887998	5.32
rs416828520	0.164	2	222837413	5.32
rs408938838	0.164	10	58847824	5.32
rs428882537	0.164	16	26368652	5.32
rs406473580	0.164	2	184885519	5.32
rs162230641	0.164	24	27620251	5.31
rs426832351	0.163	1	196038052	5.3
rs410739244	0.163	2	188826201	5.3
rs406321138	0.163	3	123435789	5.3
rs430083073	0.163	2	169929278	5.3
rs400676256	0.163	15	20100684	5.3
rs403393393	0.163	2	48451220	5.3
rs420352821	0.163	1	18757147	5.3
rs425772152	0.163	2	53797807	5.3
rs399028905	0.163	2	247566815	5.3
rs429112539	0.163	3	188192332	5.29
rs417698549	0.163	1	259983412	5.28
rs404764635	0.163	2	159257460	5.27
rs426094592	0.162	1	111269114	5.25
rs424204447	0.161	2	78939960	5.23
rs422719815	0.161	4	6615392	5.22
rs429054085	0.161	3	38285871	5.22
rs406693902	0.161	18	12546810	5.2
rs420445902	0.16	16	17378410	5.2
rs424805617	0.16	1	248275678	5.18
rs413392635	0.16	2	21858053	5.17
rs406130020	0.16	7	17342989	5.17
rs403463987	0.159	12	74608211	5.16
rs428530015	0.159	16	22385723	5.15
rs420058216	0.159	2	168704054	5.15
rs424035092	0.159	20	39431226	5.15
rs408137635	0.159	24	17916525	5.15
rs412190234	0.158	2	23681326	5.1
rs426887518	0.158	9	63871640	5.1
rs427049434	0.158	13	6789983	5.1
rs414024659	0.158	3	176554040	5.1
rs402159029	0.157	3	79424414	5.09
rs399855607	0.157	7	88307889	5.09
rs430218274	0.157	18	50448406	5.06
rs417678916	0.156	20	16261695	5.06
rs405744688	0.156	25	35538681	5.06
rs407736081	0.156	3	103715201	5.06
rs424124565	0.156	5	32791325	5.06
rs410788635	0.156	22	10078488	5.05
rs425936677	0.156	8	9668875	5.04
rs422316284	0.156	1	228372242	5.04
rs428381019	0.156	4	75554539	5.04
rs419357021	0.156	1	223422945	5.04
rs398928929	0.156	2	10793827	5.04
rs421811805	0.156	3	10378941	5.04
rs415174152	0.156	14	37056442	5.04
rs429130840	0.156	2	134244380	5.04
rs404843834	0.156	3	46053225	5.04
rs403837310	0.156	9	55330612	5.04
rs413967698	0.156	4	60329435	5.04
rs426472558	0.155	2	239932238	5.01
